# Supplementary material for: Histone acetyltransferases in rice (Oryza sativa L.): phylogenetic analysis, subcellular localization and expression
Source: BMC Plant Biol. 2012 Aug 15;12:145. doi: 10.1186/1471-2229-12-145 (PMC3502346; doi:10.1186/1471-2229-12-145)
Supplement: Additional file 4 — Predicted subcellular localization of HATs from Arabidopsis and maize. [file 1471-2229-12-145-S4.xls]

## Sheet: Sheet1
Additional file 4: Subcellular localization prediction of HATs from Arabidopsis and maize.
Protein	SLP-Local (RI)	TargetP (RC)	WoLF PSORT	PSORTII (NLS score)	NetNES: position-residue
AtHAC1	nucl or cyto(1)	chlo(3)	nucl(12.5), cyto_nucl(7.0)	1066aa, pat4;	51-L, 52-R, 53-Q, 54-A, 55-M, 56-R, 57-I
				761, 1603aa, pat7;
				(0.29)
AtHAC2	nucl or cyto(2)	nucl or cyto(4)	nucl(9.0), chlo(3.0), mito(1.0)	4aa, pat4;	620-I
				3,4,970aa, pat7;
				(0.9)
AtHAC4	chlo(1)	chlo(3)	chlo(6.0), nucl(6.0), plas(1.0)	36, 552, 1435aa, pat4;	1359-V
				508aa, pat7
				(0.75)
AtHAC5	nucl or cyto(1)	mito(5)	nucl(7.0), chlo(6.0)	851aa, pat4;	---
				744, 746aa, pat7;
				(0.47)
AtHAC12	nucl or cyto(1)	mito(5)	nucl(10.0), chlo(4.0)	907aa, pat4;	1597-L, 1601-L, 1603-L
				773, 1618aa, pat7;
				892aa bipartite;
				(0.79)
AtHAF1	nucl or cyto(5)	nucl or cyto(2)	nucl(12.0), chlo(1.0)	1256, 1289-1291, 1675, 1738-1742, 1793-1795aa, pat4;	1816-L, 1825-L
				244, 245, 754, 1791, 1793aa, pat7;
				247, 1375aa, bipartite;
				(6.12)
AtHAF2	nucl or cyto(5)	nucl or cyto(1)	nucl(13.0)	874, 998, 999, 1195, 1196, 1602, 1655-1657aa, pat4;	1757-L
				154, 451, 667, 1310, 1653, 1655aa, pat7;
				1588aa, bipartite;
				(4.89)
AtHAG1	chlo(1)	chlo(2)	chlo(9.0), nucl( 3.0), mito(1.0)	35, 260aa, pat4;	---
				(-0.1)
AtHAG2	nucl or cyto(1)	nucl or cyto(4)	cyto(5.0), nucl(4.0), mito(2.0), chlo(1.0), pero(1.0)	15-17aa, pat4;	449-L, 453-L
				15aa, pat7;
				(0.84)
AtHAG3	nucl or cyto(1)	nucl or cyto(2)	cyto(11.0), pero(3.0)	none	406-L, 414-L
				(-0.47)
AtHAM1	nucl or cyto(1)	nucl or cyto(5)	nucl(7.0), cyto(4.0), plas(1.0), cysk(1.0)	51, 369aa, pat4;	400-L
				(0.03)
AtHAM2	nucl or cyto(1)	chlo(4)	nucl(9.0), cyto(3.0), plas(1).	51, 369Aaa, pat4;	400-L
				49aa, pat7;
				(0.46)
ZmHAC101	nucl or cyto(1)	nucl or cyto(4)	nucl(11.5), cyto_nucl(7.0), cyto(1.5)	471aa, pat4;	32-L, 34-L
				359aa, pat7;
				(0.18)
ZmHAC111	nucl or cyto(1)	nucl or cyto(4)	nucl(14.0)	74, 758,1596aa, pat7;	84-L, 85-A, 86-K, 87-R, 88-L, 89-E, 90-E, 91-I
				(0.47)
ZmHAC113	secretory(1)	nucl or cyto(5)	nucl(14.0)	755, 1593aa, pat7;	88-L, 89-A. 90-K, 91-R, 92-L, 93-E, 94-E, 95-I
				(0.22)
ZmHAC115	nucl or cyto(2)	nucl or cyto(1)	nucl(14.0)	798aa, pat4;	1167-L
				409, 798aa, pat7;
				36, 890, 1137aa, bipartite;
				(2.03)
ZmHAF101	nucl or cyto(5)	nucl or cyto(1)	nucl(12.0), chlo(1.0)	1259, 1511, 1628-1630, 1675aa, pat4;	1705-L
				244, 722, 1348, 1511, 1537aa, pat7;
				1248aa, bipartite;
				(3.52)
ZmHAG101	chlo(1)	chlo(4)	nucl(10.0), chlo(3.0)	22, 23aa, pat4;	---
				(0.03)
ZmHAG102	nucl or cyto(2)	nucl or cyto(3)	chlo(3.0), plas(3.0), nucl(2.5), E.R.(2.0), cysk_nucl(2.0), cyto(1.0), mito(1.0)	18, 19aa, pat4;	186-L
				(0.15)
ZmHAG103	mito(2)	nucl or cyto(5)	chlo(8.0), cyto(5.0)	14-16aa, pat4;	---
				11, 14aa, pat7;
				(1.03)
ZmHAG107	mito(1)	chlo(4)	cyto(9.0), chlo(3.0), nucl(1.0)	15-17aa, pat4;	420-L
				12,15aa, pat7
				(1.03)
ZmHAM101	nucl or cyto(1)	chlo(4)	nucl(8.0), cyto(4.0), plas(1.0)	368aa, pat4;	399-L
				(-0.29)
ZmHAM102	chlo(1)	chlo(4)	nucl(10.0), chlo(1.0), cyto(1.0), plas(1.0)	363aa, pat4;	394-L
				(-0.29)
